# Supplementary material for: A new species of spider fly in the genus Sabroskya Schlinger from Malawi, with a key to Acrocerinae world genera (Diptera, Acroceridae)
Source: Zookeys. 2012 Feb 24;(171):1–15. doi: 10.3897/zookeys.171.2137 (PMC3288680; doi:10.3897/zookeys.171.2137)
Supplement: XML Treatment for Sabroskya [file zookeys.171.2137-treatment1.xml]

<!DOCTYPE tp:taxon-treatment
  PUBLIC "-//TaxonX//DTD Taxonomic Treatment Publishing DTD v0 20100105//EN" "tax-treatment-NSO.dtd">
<tp:taxon-treatment xmlns:tp="http://www.plazi.org/taxpub"><tp:treatment-meta><mixed-citation publication-type="journal"><person-group><name><surname>Winterton</surname><given-names>Shaun L.</given-names></name><name><surname>Gillung</surname><given-names>Jéssica P.</given-names></name></person-group><article-title>A new species of spider fly in the genus <italic>Sabroskya</italic> Schlinger from Malawi, with a key to Acrocerinae world genera (Diptera, Acroceridae)
                </article-title><source>Zookeys</source><day>24</day><month>2</month><year>2012</year><volume>2012</volume><issue>171</issue><fpage>1</fpage><lpage>15</lpage><pub-id pub-id-type="doi">10.3897/zookeys.171.2137</pub-id></mixed-citation></tp:treatment-meta><tp:nomenclature><tp:taxon-name>
                            <tp:taxon-name-part taxon-name-part-type="genus">Sabroskya</tp:taxon-name-part>
                        <object-id xmlns:xlink="http://www.w3.org/1999/xlink" xlink:type="simple">http://species-id.net/wiki/Sabroskya</object-id>
                        </tp:taxon-name><tp:taxon-authority>Schlinger</tp:taxon-authority></tp:nomenclature><tp:treatment-sec sec-type="Type species"><title>Type species.</title><p><italic><tp:taxon-name>Sabroskya ogcodoides</tp:taxon-name></italic> <xref ref-type="bibr" rid="B10">Schlinger 1960</xref>: 479 by original designation.</p></tp:treatment-sec><tp:treatment-sec sec-type="Diagnosis"><title>Diagnosis.</title><p>Body length: 6.0–7.0 mm. Body shape not arched. Head width slightly narrower than thorax; sub-spherical; postocular ridge and occiput rounded; three ocelli; posterior margin of eye rounded; eye pilose (dense); eyes contiguous above antennal base; antennae located adjacent to mouthparts; palpus present or absent; proboscis length less than head length, with sparse setal pile; flagellum stylate, apex with relatively large terminal seta; postpronotal lobes not enlarged or contiguous medially; antenotum expanded, collar-like behind head; subscutellum relatively enlarged; tibial spines absent; pulvilli present; wing hyaline or slightly smoky infuscate, markings absent; costa ending near wing apex; costal margin straight; humeral crossvein absent; R<sub>1</sub> very slightly inflated at pterostigma; R<sub>2+3 </sub>present or absent; veins R<sub>4</sub> and R<sub>5</sub> present as single vein R<sub>4+5</sub>; radial veins straight, complete to wing margin; crossvein 2r-m present between M<sub>1 </sub>and R<sub>4+5</sub>, bisecting cell r<sub>4+5</sub>, cell formed by 2r-m narrow elongate; medial vein compliment: M<sub>1</sub>, M<sub>2</sub> and M<sub>3</sub> present (M<sub>3</sub> fused with CuA<sub>1</sub>), medial veins may or<!--PageBreak--> may not reach wing margin; discal cell closed completely; cell m<sub>3</sub> absent; CuA<sub>2</sub> fused to A<sub>1</sub> before wing margin, petiolate; wing microtrichia absent; anal lobe well developed; alula well developed; abdominal tergites smooth, rounded; abdomen rounded, inflated, slightly wider than thorax.</p></tp:treatment-sec><tp:treatment-sec sec-type="Comments"><title>Comments.</title><p><italic><tp:taxon-name>Sabroskya</tp:taxon-name></italic> is a highly specialized <tp:taxon-name>Acrocerinae</tp:taxon-name> spider fly genus morphologically similar to <italic><tp:taxon-name>Meruia</tp:taxon-name></italic>, <italic><tp:taxon-name>Ogcodes</tp:taxon-name></italic>, <italic><tp:taxon-name>Glaesoncodes</tp:taxon-name></italic> and <italic><tp:taxon-name>Pterodontia</tp:taxon-name></italic>. These five genera all have stylate antennae located on the lower side of the head adjacent to the often reduced or absent mouthparts. Other acrocerine genera related to this clade include <italic><tp:taxon-name>Turbopsebius</tp:taxon-name></italic>, <italic><tp:taxon-name>Opsebius</tp:taxon-name></italic>, <italic><tp:taxon-name>Villalus</tp:taxon-name></italic>, <italic><tp:taxon-name>Acrocera</tp:taxon-name></italic> and <italic><tp:taxon-name>Sphaerops</tp:taxon-name></italic>, all of which have a wing venation lacking cell m<sub>3</sub>. The Baltic amber genus <italic><tp:taxon-name>Glaesoncodes</tp:taxon-name></italic> is unique among this acrocerine clade as the wing retains remnants of cell m<sub>3</sub>, with spur veins present in cell d+m<sub>3</sub> (<xref ref-type="bibr" rid="B5">Hennig 1968</xref>); similar remnants of m<sub>3</sub> can also be found in more distantly related <italic><tp:taxon-name>Turbopsebius</tp:taxon-name></italic>. This provides important insights into the evolution of acrocerid wing venation, suggesting rampant reduction in number of cells and veins through loss or fusion, and can be found in derived clades in all three extant subfamilies (<xref ref-type="bibr" rid="B14">Winterton et al. 2007</xref>; <xref ref-type="bibr" rid="B2">Gillung and Winterton 2011</xref>).</p><p>In <italic><tp:taxon-name>Pterodontia</tp:taxon-name></italic>, <italic><tp:taxon-name>Sabroskya</tp:taxon-name></italic> and <italic><tp:taxon-name>Ogcodes</tp:taxon-name></italic> the costal margin has a membranous rim or flange between R<sub>1</sub> and wing apex (<xref ref-type="fig" rid="F2">Figs 2</xref>–<xref ref-type="fig" rid="F3">3</xref>). This character still needs to be confirmed in <italic><tp:taxon-name>Meruia</tp:taxon-name></italic>, but appears to be likely a synapomorphy for the group. The putative sister genus to <italic><tp:taxon-name>Sabroskya</tp:taxon-name></italic> is <italic><tp:taxon-name>Meruia</tp:taxon-name></italic>, and both have similar wing venation comprising well defined and complete discal and basal r<sub>4+5 </sub>wing cells. These cells are absent in <italic><tp:taxon-name>Ogcodes</tp:taxon-name></italic> and are fused to form a single cell in <italic><tp:taxon-name>Pterodontia</tp:taxon-name></italic>. <italic><tp:taxon-name>Sabroskya</tp:taxon-name></italic> can be immediately identified from other acrocerine genera by the presence of a cervical collar, antennae located adjacent to mouthparts, R<sub>4+5 </sub>straight, cell m<sub>3</sub> absent and discal and basal r<sub>4+5 </sub>cells separate and closed.</p><p><xref ref-type="bibr" rid="B9">Schlinger (1960a)</xref> described the antennal flagellum of <italic><tp:taxon-name>Sabroskya</tp:taxon-name></italic> as stylate without a terminal seta, and with a large subterminal seta on the lateral surface of the flagellum. Detailed examination of the topotype series of <italic><tp:taxon-name>Sabroskya ogcodoides</tp:taxon-name></italic> (<xref ref-type="bibr" rid="B10">Schlinger 1960b</xref>) shows a similar condition as found in both <italic><tp:taxon-name>Sabroskya schlingeri</tp:taxon-name></italic> sp. n. and <italic><tp:taxon-name>Sabroskya palpalis</tp:taxon-name></italic>, with the flagellum actually having large terminal setae present (<xref ref-type="fig" rid="F3">Fig. 3C</xref>) (see also <xref ref-type="bibr" rid="B3">Grimaldi (1995</xref>: fig. 5)). Only in <italic><tp:taxon-name>Sabroskya palpalis</tp:taxon-name></italic> are palpi present while in <italic><tp:taxon-name>Sabroskya ogcodoides</tp:taxon-name></italic> and <italic><tp:taxon-name>Sabroskya schlingeri</tp:taxon-name></italic> sp. n., the palpi are absent.</p></tp:treatment-sec><tp:treatment-sec sec-type="Included species"><title>Included species.</title><p><italic><tp:taxon-name>Sabroskya ogcodoides</tp:taxon-name></italic> Schlinger, 1960; <italic><tp:taxon-name>Sabroskya palpalis</tp:taxon-name></italic> Barraclough, 1984; <italic><tp:taxon-name>Sabroskya schlingeri</tp:taxon-name></italic> sp. n.</p></tp:treatment-sec><tp:treatment-sec sec-type="Key to species of Sabroskya"><title>Key to species of <italic><tp:taxon-name>Sabroskya</tp:taxon-name></italic>..</title><p>(Females are unknown for <italic><tp:taxon-name>Sabroskya palpalis</tp:taxon-name></italic> and <italic><tp:taxon-name>Sabroskya schlingeri</tp:taxon-name></italic> sp. n.)</p><table-wrap content-type="key" position="anchor" orientation="portrait"><table><tbody><tr><td rowspan="1" colspan="1">1</td><td rowspan="1" colspan="1">Flagellum with subterminal setae absent; palpi present; posterior surface of hind coxae apilose; paler areas of male abdominal tergites not connected medially (South Africa)</td><td rowspan="1" colspan="1"><italic><tp:taxon-name>Sabroskya palpalis</tp:taxon-name></italic> Barraclough, 1984</td></tr><tr><td rowspan="1" colspan="1">–</td><td rowspan="1" colspan="1">Flagellum with subterminal setae present (<xref ref-type="fig" rid="F3">Fig. 3C</xref>); palpi absent; posterior surface of hind coxae pilose; paler areas of male abdominal tergites connected medially</td><td rowspan="1" colspan="1">2</td></tr><tr><td rowspan="1" colspan="1"><!--PageBreak-->2</td><td rowspan="1" colspan="1">Male wing venation brown; vein R<sub>2+3 </sub>absent (<xref ref-type="fig" rid="F3">Fig. 3B</xref>); wing smoky infuscate anteriorly; thoracic, abdominal and lower calypter pile dark (Malawi) (<xref ref-type="fig" rid="F3">Figs 3</xref><xref ref-type="fig" rid="F4"/><xref ref-type="fig" rid="F5"/>–<xref ref-type="fig" rid="F6">6</xref>)</td><td rowspan="1" colspan="1"><italic><tp:taxon-name>Sabroskya schlingeri</tp:taxon-name></italic> sp. n<italic>.</italic></td></tr><tr><td rowspan="1" colspan="1">–</td><td rowspan="1" colspan="1">Male wing venation white, brown in female; vein R<sub>2+3 </sub>present (<xref ref-type="fig" rid="F3">Fig. 3A</xref>); wing hyaline; thoracic, abdominal and lower calypter pile white (South Africa) (<xref ref-type="fig" rid="F7">Figs 7</xref><xref ref-type="fig" rid="F8"/><xref ref-type="fig" rid="F9"/>–<xref ref-type="fig" rid="F10">10</xref>)</td><td rowspan="1" colspan="1"><italic><tp:taxon-name>Sabroskya ogcodoides</tp:taxon-name></italic> Schlinger, 196<italic>0<!--PageBreak--></italic></td></tr></tbody></table></table-wrap></tp:treatment-sec><tp:treatment-sec><!--Section generated to contain objects referenced in tp:taxon-treatment.--><fig id="F2" position="float" orientation="portrait"><label>Figure 2.</label><caption><p><tp:taxon-name>Acroceridae</tp:taxon-name> wings. <tp:taxon-name>Acrocerinae</tp:taxon-name>: <bold>A</bold> <italic><tp:taxon-name>Ogcodes basalis</tp:taxon-name></italic> Walker, 1852 <bold>B</bold> <italic><tp:taxon-name>Pterodontia davisi</tp:taxon-name></italic> Paramonov, 1957 (female). Scale line = 0.2 mm.</p></caption><graphic xmlns:xlink="http://www.w3.org/1999/xlink" xlink:href="ZooKeys-171-001-g002.jpg" position="float" orientation="portrait" xlink:type="simple"/></fig><fig id="F3" position="float" orientation="portrait"><label>Figure 3.</label><caption><p><tp:taxon-name>Acrocerinae</tp:taxon-name>: A, <italic><tp:taxon-name>Sabroskya ogcodoides</tp:taxon-name></italic> Schlinger, 1960a; B, <italic><tp:taxon-name>Sabroskya schlingeri</tp:taxon-name></italic> sp. n.; C, <italic><tp:taxon-name>Sabroskya schlingeri</tp:taxon-name></italic> sp. n., male head, lateral view. Scale line = 0.2 mm.</p></caption><graphic xmlns:xlink="http://www.w3.org/1999/xlink" xlink:href="ZooKeys-171-001-g003.jpg" position="float" orientation="portrait" xlink:type="simple"/></fig><fig id="F4" position="float" orientation="portrait"><label>Figure 4.</label><caption><p><italic><tp:taxon-name>Sabroskya schlingeri</tp:taxon-name></italic> sp. n., male, oblique view [Morphbank: 705550]. Body length = 5.0 mm.</p></caption><graphic xmlns:xlink="http://www.w3.org/1999/xlink" xlink:href="ZooKeys-171-001-g004.jpg" position="float" orientation="portrait" xlink:type="simple"/></fig><fig id="F5" position="float" orientation="portrait"><label>Figure 5.</label><caption><p><italic><tp:taxon-name>Sabroskya schlingeri</tp:taxon-name></italic> sp. n., male, lateral view [Morphbank: 705551]. Body length = 5.0 mm.</p></caption><graphic xmlns:xlink="http://www.w3.org/1999/xlink" xlink:href="ZooKeys-171-001-g005.jpg" position="float" orientation="portrait" xlink:type="simple"/></fig><fig id="F6" position="float" orientation="portrait"><label>Figure 6.</label><caption><p><italic><tp:taxon-name>Sabroskya schlingeri</tp:taxon-name></italic> sp. n., male, dorsal view [Morphbank: 705552]. Body length = 5.0 mm.</p></caption><graphic xmlns:xlink="http://www.w3.org/1999/xlink" xlink:href="ZooKeys-171-001-g006.jpg" position="float" orientation="portrait" xlink:type="simple"/></fig><fig id="F7" position="float" orientation="portrait"><label>Figure 7.</label><caption><p><italic><tp:taxon-name>Sabroskya ogcodoides</tp:taxon-name></italic> Schlinger, male, lateral view.</p></caption><graphic xmlns:xlink="http://www.w3.org/1999/xlink" xlink:href="ZooKeys-171-001-g007.jpg" position="float" orientation="portrait" xlink:type="simple"/></fig><fig id="F8" position="float" orientation="portrait"><label>Figure 8.</label><caption><p><italic><tp:taxon-name>Sabroskya ogcodoides</tp:taxon-name></italic> Schlinger, male, dorsal view.</p></caption><graphic xmlns:xlink="http://www.w3.org/1999/xlink" xlink:href="ZooKeys-171-001-g008.jpg" position="float" orientation="portrait" xlink:type="simple"/></fig><fig id="F9" position="float" orientation="portrait"><label>Figure 9.</label><caption><p><italic><tp:taxon-name>Sabroskya ogcodoides</tp:taxon-name></italic> Schlinger, female, lateral view.</p></caption><graphic xmlns:xlink="http://www.w3.org/1999/xlink" xlink:href="ZooKeys-171-001-g009.jpg" position="float" orientation="portrait" xlink:type="simple"/></fig><fig id="F10" position="float" orientation="portrait"><label>Figure 10.</label><caption><p><italic><tp:taxon-name>Sabroskya ogcodoides</tp:taxon-name></italic> Schlinger, female, dorsal view.</p></caption><graphic xmlns:xlink="http://www.w3.org/1999/xlink" xlink:href="ZooKeys-171-001-g010.jpg" position="float" orientation="portrait" xlink:type="simple"/></fig></tp:treatment-sec><ref-list><ref id="B10"><mixed-citation xmlns:xlink="http://www.w3.org/1999/xlink" xlink:type="simple"><person-group><name name-style="western"><surname>Schlinger</surname><given-names>EI</given-names></name></person-group> (<year>1960b</year>) <article-title>Additional notes on the South African acrocerid fauna, with descriptions of new species of <italic>Acrocera</italic> Meigen and <italic>Psilodera</italic> Gray (Diptera)</article-title>. <source>Annals of the Natal Museum</source><volume>15</volume>: <fpage>57</fpage>–<lpage>67</lpage>. <ext-link ext-link-type="uri" xlink:href="http://content.sabinet.co.za/u?/03040798,809" xlink:type="simple">http://content.sabinet.co.za/u?/03040798,809</ext-link></mixed-citation></ref><ref id="B5"><mixed-citation xmlns:xlink="http://www.w3.org/1999/xlink" xlink:type="simple"><person-group><name name-style="western"><surname>Hennig</surname><given-names>W</given-names></name></person-group> (<year>1968</year>)<article-title> Ein weiterer Vertreter der Familie Acroceridae im Baltischen Bernstein (Diptera: Brachycera).</article-title><source>Stuttgarter Beiträge zur Naturkunde aus dem Staatlichen Museum </source><volume>185</volume>: <fpage>1</fpage>-<lpage>6</lpage>.</mixed-citation></ref><ref id="B14"><mixed-citation xmlns:xlink="http://www.w3.org/1999/xlink" xlink:type="simple"><person-group><name name-style="western"><surname>Winterton</surname><given-names>SL</given-names></name><name name-style="western"><surname>Wiegmann</surname><given-names>BM</given-names></name><name name-style="western"><surname>Schlinger</surname><given-names>EI</given-names></name></person-group> (<year>2007</year>)<article-title> Phylogeny and Bayesian divergence time estimations of small-headed flies (Diptera: Acroceridae) using multiple molecular markers.</article-title><source>Molecular Phylogenetics and Evolution </source><volume>43</volume>: <fpage>808</fpage>-<lpage>832</lpage>. <ext-link ext-link-type="uri" xlink:href="http://dx.doi.org/10.1016/j.ympev.2006.08.015" xlink:type="simple">doi: 10.1016/j.ympev.2006.08.015</ext-link></mixed-citation></ref><ref id="B2"><mixed-citation xmlns:xlink="http://www.w3.org/1999/xlink" xlink:type="simple"><person-group><name name-style="western"><surname>Gillung</surname><given-names>JP</given-names></name><name name-style="western"><surname>Winterton</surname><given-names>SL</given-names></name></person-group> (<year>2011</year>)<article-title> New genera of philopotine spider flies (Diptera: Acroceridae) with a key to living and fossil genera.</article-title><source>Zookeys </source><volume>127</volume>: <fpage>15</fpage>-<lpage>27</lpage>. <ext-link ext-link-type="uri" xlink:href="http://dx.doi.org/10.3897/zookeys.127.1824" xlink:type="simple">doi: 10.3897/zookeys.127.1824</ext-link></mixed-citation></ref><ref id="B9"><mixed-citation xmlns:xlink="http://www.w3.org/1999/xlink" xlink:type="simple"><person-group><name name-style="western"><surname>Schlinger</surname><given-names>EI</given-names></name></person-group> (<year>1960a</year>) <article-title>A review of the South African Acroceridae (Diptera)</article-title>. <source>Annals of the Natal Museum</source><volume>14</volume>: <fpage>459</fpage>–<lpage>504</lpage>. <ext-link ext-link-type="uri" xlink:href="http://content.sabinet.co.za/u?/03040798,876" xlink:type="simple">http://content.sabinet.co.za/u?/03040798,876</ext-link></mixed-citation></ref><ref id="B3"><mixed-citation xmlns:xlink="http://www.w3.org/1999/xlink" xlink:type="simple"><person-group><name name-style="western"><surname>Grimaldi</surname><given-names>DA</given-names></name></person-group> (<year>1995</year>)<article-title> A remarkable new species of <italic>Ogcodes</italic> (Diptera: Acroceridae) in Dominican amber.</article-title><source>American Museum Novitiates </source><volume>3127</volume>: <fpage>1</fpage>-<lpage>8</lpage>.</mixed-citation></ref></ref-list></tp:taxon-treatment>
