# Supplementary material for: A new species of spider fly in the genus Sabroskya Schlinger from Malawi, with a key to Acrocerinae world genera (Diptera, Acroceridae)
Source: Zookeys. 2012 Feb 24;(171):1–15. doi: 10.3897/zookeys.171.2137 (PMC3288680; doi:10.3897/zookeys.171.2137)
Supplement: XML Treatment for Sabroskya schlingeri [file zookeys.171.2137-treatment2.xml]

<!DOCTYPE tp:taxon-treatment
  PUBLIC "-//TaxonX//DTD Taxonomic Treatment Publishing DTD v0 20100105//EN" "tax-treatment-NSO.dtd">
<tp:taxon-treatment xmlns:tp="http://www.plazi.org/taxpub"><tp:treatment-meta><mixed-citation publication-type="journal"><person-group><name><surname>Winterton</surname><given-names>Shaun L.</given-names></name><name><surname>Gillung</surname><given-names>Jéssica P.</given-names></name></person-group><article-title>A new species of spider fly in the genus <italic>Sabroskya</italic> Schlinger from Malawi, with a key to Acrocerinae world genera (Diptera, Acroceridae)
                </article-title><source>Zookeys</source><day>24</day><month>2</month><year>2012</year><volume>2012</volume><issue>171</issue><fpage>1</fpage><lpage>15</lpage><pub-id pub-id-type="doi">10.3897/zookeys.171.2137</pub-id></mixed-citation></tp:treatment-meta><tp:nomenclature><tp:taxon-name>
                            <tp:taxon-name-part taxon-name-part-type="genus">Sabroskya</tp:taxon-name-part>
                            <tp:taxon-name-part taxon-name-part-type="species">schlingeri</tp:taxon-name-part>
                        <object-id xmlns:xlink="http://www.w3.org/1999/xlink" xlink:type="simple">urn:lsid:zoobank.org:act:1C52AA02-CD70-4B6E-B2E9-F236A6C1DEB4</object-id>
                        <object-id xmlns:xlink="http://www.w3.org/1999/xlink" xlink:type="simple">http://species-id.net/wiki/Sabroskya_schlingeri</object-id>
                        </tp:taxon-name><tp:taxon-status xmlns:xlink="http://www.w3.org/1999/xlink" xlink:type="simple">sp. n.</tp:taxon-status><xref ref-type="fig" rid="F3">Figures 3B, 3C</xref><xref ref-type="fig" rid="F4">4</xref><xref ref-type="fig" rid="F5"/><xref ref-type="fig" rid="F6">-6</xref></tp:nomenclature><tp:treatment-sec sec-type="Type material"><title>Type material.</title><p><bold>Holotype</bold> male, MALAWI: Northern Province: North Viphya Mts, 1500 m, Rt. M1, 21–22.ix.1998, 10 km S Chikangawa [<named-content xmlns:xlink="http://www.w3.org/1999/xlink" content-type="dwc:verbatimCoordinates" xlink:type="simple">-11.929, 33.747</named-content>], F. Kaplan, A. Freidberg (TAU).</p></tp:treatment-sec><tp:treatment-sec sec-type="Diagnosis"><title>Diagnosis.</title><p>Wing venation black; vein R<sub>2+3 </sub>absent; wing hyaline, smoky infuscate anteriorly; flagellum with subterminal seta present; lower calypter pile short, dark; <!--PageBreak-->thoracic and abdominal pile black; palpi absent; hind coxae with setae on posterior surface; paler areas of abdominal tergites connected medially.</p></tp:treatment-sec><tp:treatment-sec sec-type="Description"><title>Description.</title><p>Body length 5.0 mm (male). <italic>Head</italic>. Eye brown, densely pilose with setae approximately length of tarsal claw; posterior margin of eye not emarginate; ocellar tubercle glossy black and raised around ocelli; occiput glossy black, coriacious, pile black; postocular ridge, gena to parafacial with narrow grey pubescent ridge; palpus absent; margin of oral cavity apilose; proboscis shorter than head length (<xref ref-type="fig" rid="F3">Fig. 3C</xref>); antenna brown; flagellum apex with relatively elongate terminal seta, subterminal seta(e) present laterally. <italic>Thorax</italic>. Scutum glossy black with bronze suffusion anteriorly, postalar callus yellowish; vestiture as dense brown-black pile, paler on postalar callus; scutellum glossy black with dense black pile; pleuron glossy black with brown to yellowish pile; coxae black with yellow pile; femora dark yellow with black suffusion basally, pile yellow; tibiae yellow with short yellow pile; tarsi yellow; lower calypter hyaline with darkish margin; pile on membrane and along rim yellow to brown; wing hyaline, slightly smoky infuscate anteriorly, venation dark; vein R<sub>2+3 </sub>absent (<xref ref-type="fig" rid="F3">Fig. 3B</xref>); M<sub>2</sub> very short. <italic>Abdomen.<!--PageBreak--></italic> Elongate globose, slightly wider than thorax, tergites dark brown anteriorly, yellow laterally and meeting posteromedially; covered with brown-black setae, erect and tufted medially on each tergite. Male genitalia: not dissected, externally similar to <italic><tp:taxon-name>Sabroskya ogcodoides</tp:taxon-name></italic>.</p></tp:treatment-sec><tp:treatment-sec sec-type="Etymology"><title>Etymology.</title><p>The specific epithet is named in honor of Evert I. Schlinger, a foremost expert on world <tp:taxon-name>Acroceridae</tp:taxon-name> taxonomy and patron of dipterology. Evert Schlinger had previously identified that this specimen represented a new species of <italic><tp:taxon-name>Sabroskya</tp:taxon-name></italic>.</p></tp:treatment-sec><tp:treatment-sec sec-type="Comments"><title>Comments.</title><p><italic><tp:taxon-name>Sabroskya</tp:taxon-name></italic> <italic>schlingeri</italic> sp. n. is known only from a single male specimen from Malawi. A label on the pin of the holotype indicates that E. I. Schlinger had recognized that this species was a new taxon separate from the two previously described species. This is the most northern record for the genus, with both previously described species recorded from Eastern Cape and KwaZulu-Natal Provinces of South Africa. The lack of vein R<sub>2+3</sub>, dark vestiture and wing venation, and smoky infuscate wing readily differentiate this species from <italic><tp:taxon-name>Sabroskya palpalis</tp:taxon-name></italic> and <italic><tp:taxon-name>Sabroskya ogcodoides.</tp:taxon-name></italic></p><fig id="F3" position="float" orientation="portrait"><label>Figure 3.</label><caption><p><tp:taxon-name>Acrocerinae</tp:taxon-name>: A, <italic><tp:taxon-name>Sabroskya ogcodoides</tp:taxon-name></italic> Schlinger, 1960a; B, <italic><tp:taxon-name>Sabroskya schlingeri</tp:taxon-name></italic> sp. n.; C, <italic><tp:taxon-name>Sabroskya schlingeri</tp:taxon-name></italic> sp. n., male head, lateral view. Scale line = 0.2 mm.</p></caption><graphic xmlns:xlink="http://www.w3.org/1999/xlink" xlink:href="ZooKeys-171-001-g003.jpg" position="float" orientation="portrait" xlink:type="simple"/></fig><fig id="F4" position="float" orientation="portrait"><label>Figure 4.</label><caption><p><italic><tp:taxon-name>Sabroskya schlingeri</tp:taxon-name></italic> sp. n., male, oblique view [Morphbank: 705550]. Body length = 5.0 mm.</p></caption><graphic xmlns:xlink="http://www.w3.org/1999/xlink" xlink:href="ZooKeys-171-001-g004.jpg" position="float" orientation="portrait" xlink:type="simple"/></fig><fig id="F5" position="float" orientation="portrait"><label>Figure 5.</label><caption><p><italic><tp:taxon-name>Sabroskya schlingeri</tp:taxon-name></italic> sp. n., male, lateral view [Morphbank: 705551]. Body length = 5.0 mm.</p></caption><graphic xmlns:xlink="http://www.w3.org/1999/xlink" xlink:href="ZooKeys-171-001-g005.jpg" position="float" orientation="portrait" xlink:type="simple"/></fig><fig id="F6" position="float" orientation="portrait"><label>Figure 6.</label><caption><p><italic><tp:taxon-name>Sabroskya schlingeri</tp:taxon-name></italic> sp. n., male, dorsal view [Morphbank: 705552]. Body length = 5.0 mm.</p></caption><graphic xmlns:xlink="http://www.w3.org/1999/xlink" xlink:href="ZooKeys-171-001-g006.jpg" position="float" orientation="portrait" xlink:type="simple"/></fig><fig id="F7" position="float" orientation="portrait"><label>Figure 7.</label><caption><p><italic><tp:taxon-name>Sabroskya ogcodoides</tp:taxon-name></italic> Schlinger, male, lateral view.</p></caption><graphic xmlns:xlink="http://www.w3.org/1999/xlink" xlink:href="ZooKeys-171-001-g007.jpg" position="float" orientation="portrait" xlink:type="simple"/></fig><fig id="F8" position="float" orientation="portrait"><label>Figure 8.</label><caption><p><italic><tp:taxon-name>Sabroskya ogcodoides</tp:taxon-name></italic> Schlinger, male, dorsal view.</p></caption><graphic xmlns:xlink="http://www.w3.org/1999/xlink" xlink:href="ZooKeys-171-001-g008.jpg" position="float" orientation="portrait" xlink:type="simple"/></fig><fig id="F9" position="float" orientation="portrait"><label>Figure 9.</label><caption><p><italic><tp:taxon-name>Sabroskya ogcodoides</tp:taxon-name></italic> Schlinger, female, lateral view.</p></caption><graphic xmlns:xlink="http://www.w3.org/1999/xlink" xlink:href="ZooKeys-171-001-g009.jpg" position="float" orientation="portrait" xlink:type="simple"/></fig><fig id="F10" position="float" orientation="portrait"><label>Figure 10.</label><caption><p><italic><tp:taxon-name>Sabroskya ogcodoides</tp:taxon-name></italic> Schlinger, female, dorsal view.</p></caption><graphic xmlns:xlink="http://www.w3.org/1999/xlink" xlink:href="ZooKeys-171-001-g010.jpg" position="float" orientation="portrait" xlink:type="simple"/></fig></tp:treatment-sec></tp:taxon-treatment>
